# Supplementary material for: Transitioning from Laboratory-Developed Tests to a Single Commercial Reagent Kit in a National Newborn Screening Program: Impact on Analytical Performance and Harmonization
Source: Int J Neonatal Screen. 2026 Jun 9;12(2):41. doi: 10.3390/ijns12020041 (PMC13300528; doi:10.3390/ijns12020041)
Supplement: Supplementary file 1 [file IJNS-12-00041-s001.zip]

Archive with 1 entries (1 files):
- IJNS-4324541-supplementary.pdf
